# Supplementary material for: Spices Volatilomic Fingerprinting—A Comprehensive Approach to Explore Its Authentication and Bioactive Properties
Source: Molecules. 2022 Sep 28;27(19):6403. doi: 10.3390/molecules27196403 (PMC9570555; doi:10.3390/molecules27196403)
Supplement: Supplementary file 1 [file molecules-27-06403-s001.zip]

Archive with 1 entries (1 files):
- molecules-1939502-supplementary.pdf
